# Supplementary material for: ZmNF-YB16 Overexpression Improves Drought Resistance and Yield by Enhancing Photosynthesis and the Antioxidant Capacity of Maize Plants
Source: Front Plant Sci. 2018 May 29;9:709. doi: 10.3389/fpls.2018.00709 (PMC5986874; doi:10.3389/fpls.2018.00709)
Supplement: TABLE S1 — List of primers used in this research. [file Table_1.XLSX]

## Sheet: Sheet1
primer name	primer sequence(5'-3')
bar-S	GCAGGAACCGCAGGAGTGGA
bar-A	AGCCCGATGACAGCGACCAC
ZmNF-YB16-S	CAGGAGTGCGTGTCGGAGTTCA
ZmNF-YB16-A	GCGTGGTCATGGCCCAGAGTA
ZmActin1-S	ATCACCATTGGGTCAGAAAGG
ZmActin1-A	GTGCTGAGAGAAGCCAAAATAGAG
GRMZM2G056388-S	GGAGCAGGCGTTCAGGGAGT
GRMZM2G056388-A	AAGGTGGAGCCCGTTTAGCC
GRMZM2G330635-S	CCGCCGCACCTAATTTCCTT
GRMZM2G330635-A	GCGTACAGCCACCCAACAAGG
GRMZM2G146913-S	GGCGGCCTACATCAACGACA
GRMZM2G146913-A	AGGCTGGTGCCTCCAACCTC
GRMZM2G175134-S	GGGCAAGCTGCTGGACATCTAC
GRMZM2G175134-A	GCTGCAACTCCTTGACCCTGAC
GRMZM2G081160-S	TAAAGTGTAAGGGCGTAGCGA
GRMZM2G081160-A	AGGGCAAGTAAAGCATGAAGAC
GRMZM2G120517-S	AACCACAGTCCGTGAAACAG
GRMZM2G120517-A	TTCTCCCAATGGATCTGAAA
GRMZM2G557799-S	CACAGTGCTACAACAGCCAACA
GRMZM2G557799-A	GGGACACCTGCTTCCTCAAT
GRMZM2G144153-S	TGATGTCAACGGTAGCAATG
GRMZM2G144153-A	GTGAAGTGGTTGGAGCATAG
GRMZM5G884600-S	ATCGCTATGCTCCAACCACT
GRMZM5G884600-A	GCAAGGGAAATAAAGCAGGT
GRMZM2G095404-S	TACTTTACGCCTGCACCTTC
GRMZM2G095404-A	AAATCTCAGCCAAATCACCC
GRMZM2G103342-S	ACCAGTAGATGATCCCTGTCCG
GRMZM2G103342-A	CCCGAAGGTCCAATTCCCATA
GRMZM2G361475-S	AGTTCGCCTTCTCCGTGGTG
GRMZM2G361475-A	ATGCCGTCCAGTGCTACTGCTA
GRMZM2G122816-S	TCATCTATTCATCTCCTCACCCAG
GRMZM2G122816-A	AACAACATACAACAGCTTTGCCTC
GRMZM2G042347-S	TCCCGCTGCCTCTTCTTCCG
GRMZM2G042347-A	TGGTAAAGCTGCTGGTCCGAGT
GRMZM2G028535-S	TGAATGGTGACAAGGGAGTG
GRMZM2G028535-A	CTCTAATACAGATGTCTCGGATG
GRMZM2G061777-S	TTGGATTGGGTGCTGAGGTT
GRMZM2G061777-A	CGAATGGAAGGTTCTTATGGGT
GRMZM2G115476-S	GTAGAGCAGCACTTTGGGTT
GRMZM2G115476-A	TAGAGGTTTAATTGGGAGGG
GRMZM2G146163-S	GCATCATCAGCAGCAGAGTAGC
GRMZM2G146163-A	AGGACTTCCCATCACCGACA
GRMZM2G155525-S	GTGCGTGCGTAGGCGTAGCT
GRMZM2G155525-A	GACGACCACAGGAAAGAACCAAAT
GRMZM2G536644-S	TAAGGAGCCTGGAGCGACTG
GRMZM2G536644-A	TCGCCTGCTTGTCCTAAACG
GRMZM2G087758-S	AGCGAAGTTCGAGAATAACAGG
GRMZM2G087758-A	GGAGAATAGGCAAACCAGCAT
GRMZM2G438895-S	GAGGCTCGCTCATCAGTAAA
GRMZM2G438895-A	CCTGGGAAATAGCAACATCA
GRMZM2G433854-S	GTTCTCCCGCCCAAGCCAGTA
GRMZM2G433854-A	CTGCACCCTTTGCCCACCAC
GRMZM2G016281-S	TTGATGTGGTGGTTTGGTG
GRMZM2G016281-A	CGTTGATTGCCTTGAAAGAA
GRMZM2G029079-S	GTTCTCCCGCCCAAGCCAATA
GRMZM2G029079-A	CGCCTGGCACATCATCATCC
GRMZM2G354746-S	GTTCTCCCGCCCAAGCCAGTA
GRMZM2G354746-A	CTGCACCCTTTGCCCACCAC
GRMZM2G389094-S	CACTTCTCGGTGGAGTTCCC
GRMZM2G389094-A	CACATCGTCTCCTCGTCGTAG
GRMZM2G337845-S	GCATGATCCCTTCGACTTAT
GRMZM2G337845-A	GAACATTGACAACCAGCACA
GRMZM2G366532-S	TCCGTTGTCAAGTGGTTGTAGG
GRMZM2G366532-A	CAGGAATGGCAGAGGTATGG
GRMZM2G471196-S	GCCGTCCAGGGCAGCATCT
GRMZM2G471196-A	ACCTGCGACTTCTTCACTGGGAT
GRMZM2G168119-S	GGCTATGGATGTCGCCCACC
GRMZM2G168119-A	TCTGCCGTCGCCATTACCG
GRMZM2G455413-S	ACCCTATTGGTCAAGGAAGT
GRMZM2G455413-A	TTTGTAACCCTCATTAGCAGA
GRMZM2G427369-S	CTTGGCCTGTAGTAGGGATC
GRMZM2G427369-A	TAGAGGGAAGTTGTGAGCATT
GRMZM2G414660-S	CATCAACCACTCAGCCATC
GRMZM2G414660-A	ATCCTCCAAACTACCTTCAAAT
GRMZM5G831399-S	GGTAGTTCGACCGTGGATT
GRMZM5G831399-A	GTTGCGAGGTCTAAATAGTGAGT
GRMZM2G117572-S	CTTCTTTCCCTCTGTTTGTC
GRMZM2G117572-A	GTGGGTCTTCTTAATCCTCTAT
